# Supplementary material for: Perception, Trust, and Motivation in Consumer Behavior for Organic Food Acquisition: An Exploratory Study
Source: Foods. 2025 Jan 17;14(2):293. doi: 10.3390/foods14020293 (PMC11765215; doi:10.3390/foods14020293)
Supplement: Supplementary file 1 [file foods-14-00293-s001.zip]

Archive with 3 entries (3 files):
- Data Analysis.xlsx
- Figures S1 and S2 SM.pdf
- Online questionnaire.pdf
