# Supplementary material for: Perception, Trust, and Motivation in Consumer Behavior for Organic Food Acquisition: An Exploratory Study
Source: Foods. 2025 Jan 17;14(2):293. doi: 10.3390/foods14020293 (PMC11765215; doi:10.3390/foods14020293)
Supplement: Supplementary file 1 [file foods-14-00293-s001.zip › Data Analysis.xlsx]

## Sheet: Reliability analysis
	XLSTAT 2024.3.0.1423 - Reliability analysis - Start time: 02/11/2024 at 04:53:21 / End time: 02/11/2024 at 04:53:28 / Microsoft Excel 16.018129
	Observations/items table: Workbook = Alim bio statistic bun 01.11.xlsm / Sheet = Desc1 / Range = Desc1!$I$10:$AL$17 / 7 rows and 30 columns
	Type of reliability: Internal model
	Summary statistics (Items):
	Variable	Observations	Obs. with missing data	Obs. without missing data	Minimum	Maximum	Mean	Std. deviation
	Q1	7	0	7	0	194	45.1429	73.7189
	Q2	7	0	7	0	247	45.1429	90.3852
	Q3	7	0	7	0	173	45.1429	70.3644
	Q4	7	0	7	0	297	45.1429	111.143
	Q5	7	0	7	0	135	45.1429	62.1005
	Q6	7	0	7	0	169	45.1429	68.2066
	Q7	7	0	7	0	123	45.1429	47.4567
	Q8	7	0	7	0	132	45.1429	58.6868
	Q9	7	0	7	0	152	45.1429	56.7874
	Q10	7	0	7	0	133	45.1429	55.0286
	Q11	7	0	7	3	127	45.1429	41.5348
	Q12	7	0	7	0	144	45.1429	57.6669
	Q13	7	0	7	0	134	45.1429	51.9693
	Q14	7	0	7	0	260	45.1429	96.4977
	Q15	7	0	7	0	148	45.1429	52.3591
	Q16	7	0	7	0	124	45.1429	56.4636
	Q17	7	0	7	0	134	45.1429	54.6029
	Q18	7	0	7	0	152	45.1429	59.9289
	Q19	7	0	7	4	195	45.1429	67.5535
	Q20	7	0	7	0	86	45.1429	29.4586
	Q21	7	0	7	0	199	45.1429	80.6483
	Q22	7	0	7	0	255	45.1429	95.2898
	Q23	7	0	7	0	202	45.1429	74.7762
	Q24	7	0	7	0	140	45.1429	53.0422
	Q25	7	0	7	0	198	45.1429	70.4472
	Q26	7	0	7	0	138	45.1429	57.01
	Q27	7	0	7	8	87	45.1429	33.8941
	Q28	7	0	7	0	134	45.1429	50.4989
	Q29	7	0	7	0	181	45.1429	71.4573
	Q30	7	0	7	0	242	45.1429	87.9591
	Summary statistics (Scale):
	Variable	Observations	Obs. with missing data	Obs. without missing data	Minimum	Maximum	Mean	Std. deviation
	Scale	7	0	7	56	3014	1354.29	1132.79
	Correlation matrix :
	Variables	Q1	Q2	Q3	Q4	Q5	Q6	Q7	Q8	Q9	Q10	Q11	Q12	Q13	Q14	Q15	Q16	Q17	Q18	Q19	Q20	Q21	Q22	Q23	Q24	Q25	Q26	Q27	Q28	Q29	Q30
	Q1	1	-0.00728247	-0.3741	-0.136109	0.538187	-0.040676	0.380208	-0.149748	0.148295	0.0725089	-0.0652722	0.421724	0.0845208	-0.229162	0.259114	0.510633	0.182301	-0.296338	-0.162757	-0.0516613	-0.00233077	0.253413	-0.0223478	0.153822	-0.0830926	0.0319974	0.340376	0.0401523	0.00629165	-0.120372
	Q2	-0.00728247	1	-0.250401	0.990339	0.0117246	-0.0460984	0.189649	0.476705	0.249894	0.498544	-0.162627	-0.209448	0.781728	-0.02322	-0.0591706	-0.260971	-0.0543414	0.754455	0.973327	0.0164535	0.877937	0.163553	0.950679	0.845004	0.965307	0.761708	0.249759	0.81654	0.875975	-0.185093
	Q3	-0.3741	-0.250401	1	-0.190314	0.0907719	0.243363	0.227089	0.146583	0.210381	0.143286	-0.452235	0.524963	-0.0372888	0.418578	0.281555	0.378882	0.131953	-0.323509	-0.166764	0.0898011	-0.292116	-0.278104	-0.244576	-0.211405	-0.153694	-0.158219	0.0644921	-0.0829806	-0.260576	0.412301
	Q4	-0.136109	0.990339	-0.190314	1	-0.0327232	-0.0589247	0.158178	0.47902	0.243492	0.497403	-0.131351	-0.254192	0.76413	0.0176356	-0.0889314	-0.299207	-0.0977452	0.778069	0.977451	0.0286518	0.844589	0.0806809	0.929042	0.799562	0.959566	0.723344	0.183203	0.782073	0.842481	-0.162883
	Q5	0.538187	0.0117246	0.0907719	-0.0327232	1	0.436879	0.950365	0.38473	0.853571	0.739806	0.0522652	0.11881	0.495398	0.632753	0.825092	0.916407	0.514856	-0.349227	-0.0778344	0.454418	-0.186861	-0.259205	-0.0483508	0.205572	0.0596543	0.0489997	0.550782	0.107029	-0.103178	0.6431
	Q6	-0.040676	-0.0460984	0.243363	-0.0589247	0.436879	1	0.589915	0.844896	0.71756	0.642537	-0.292695	-0.29857	0.522	0.813884	0.862626	0.367845	0.973023	-0.163714	0.0855781	0.540151	0.178335	0.416343	0.177634	0.437871	0.204714	0.516222	0.870307	0.473763	0.266314	0.882391
	Q7	0.380208	0.189649	0.227089	0.158178	0.950365	0.589915	1	0.621516	0.955236	0.890547	-0.114922	0.0734378	0.693744	0.759363	0.896779	0.848631	0.629346	-0.205292	0.146391	0.510232	0.0261218	-0.155905	0.169448	0.414802	0.285847	0.285828	0.697114	0.35182	0.118832	0.741564
	Q8	-0.149748	0.476705	0.146583	0.47902	0.38473	0.844896	0.621516	1	0.785099	0.851272	-0.301542	-0.409202	0.866683	0.763853	0.720998	0.18428	0.788526	0.263804	0.586323	0.509482	0.570494	0.343	0.6276	0.783297	0.681001	0.806691	0.837118	0.806044	0.649238	0.718251
	Q9	0.148295	0.249894	0.210381	0.243492	0.853571	0.71756	0.955236	0.785099	1	0.961987	-0.0756181	-0.178697	0.777867	0.886363	0.912939	0.697135	0.70654	-0.0771401	0.257237	0.595865	0.121943	-0.117814	0.265909	0.493884	0.390485	0.400719	0.732114	0.447911	0.221046	0.844778
	Q10	0.0725089	0.498544	0.143286	0.497403	0.739806	0.642537	0.890547	0.851272	0.961987	1	-0.112162	-0.245123	0.911478	0.808105	0.794497	0.525722	0.617299	0.154035	0.508283	0.546128	0.353122	-0.0695806	0.502851	0.67035	0.621929	0.572162	0.713605	0.628421	0.441648	0.720961
	Q11	-0.0652722	-0.162627	-0.452235	-0.131351	0.0522652	-0.292695	-0.114922	-0.301542	-0.0756181	-0.112162	1	-0.442982	-0.221612	-0.0473693	-0.191453	-0.0798893	-0.284632	0.294403	-0.188188	0.488446	-0.348097	-0.451514	-0.291289	-0.347324	-0.245735	-0.418383	-0.413906	-0.441894	-0.357492	-0.0868214
	Q12	0.421724	-0.209448	0.524963	-0.254192	0.11881	-0.29857	0.0734378	-0.409202	-0.178697	-0.245123	-0.442982	1	-0.279407	-0.303493	-0.0528331	0.426937	-0.212524	-0.40916	-0.292772	-0.30533	-0.263798	-0.0893268	-0.279103	-0.257627	-0.2917	-0.299618	-0.0912514	-0.217833	-0.283289	-0.238488
	Q13	0.0845208	0.781728	-0.0372888	0.76413	0.495398	0.522	0.693744	0.866683	0.777867	0.911478	-0.221612	-0.279407	1	0.552513	0.570111	0.223435	0.513381	0.435166	0.794325	0.39571	0.702492	0.181196	0.81144	0.906916	0.877828	0.826302	0.713507	0.873081	0.765247	0.445394
	Q14	-0.229162	-0.02322	0.418578	0.0176356	0.632753	0.813884	0.759363	0.763853	0.886363	0.808105	-0.0473693	-0.303493	0.552513	1	0.864875	0.558701	0.722295	-0.170187	0.0646048	0.626804	-0.0773788	-0.175546	0.0409951	0.245675	0.174729	0.237423	0.599813	0.257296	0.0215808	0.973093
	Q15	0.259114	-0.0591706	0.281555	-0.0889314	0.825092	0.862626	0.896779	0.720998	0.912939	0.794497	-0.191453	-0.0528331	0.570111	0.864875	1	0.768272	0.884521	-0.335962	-0.0238025	0.577538	-0.0313839	0.0932951	0.0451596	0.348899	0.125833	0.315012	0.835731	0.326822	0.0700202	0.91695
	Q16	0.510633	-0.260971	0.378882	-0.299207	0.916407	0.367845	0.848631	0.18428	0.697135	0.525722	-0.0798893	0.426937	0.223435	0.558701	0.768272	1	0.440353	-0.583768	-0.339954	0.346878	-0.428741	-0.315842	-0.31742	-0.0637818	-0.215038	-0.186608	0.429155	-0.118549	-0.354139	0.611862
	Q17	0.182301	-0.0543414	0.131953	-0.0977452	0.514856	0.973023	0.629346	0.788526	0.70654	0.617299	-0.284632	-0.212524	0.513381	0.722295	0.884521	0.440353	1	-0.201497	0.0470301	0.533393	0.188211	0.504086	0.172621	0.465362	0.176946	0.523671	0.930618	0.477255	0.273929	0.820103
	Q18	-0.296338	0.754455	-0.323509	0.778069	-0.349227	-0.163714	-0.205292	0.263804	-0.0771401	0.154035	0.294403	-0.40916	0.435166	-0.170187	-0.335962	-0.583768	-0.201497	1	0.809654	0.297177	0.712537	0.151964	0.732453	0.553719	0.722667	0.545475	-0.0348017	0.553189	0.685559	-0.310997
	Q19	-0.162757	0.973327	-0.166764	0.977451	-0.0778344	0.0855781	0.146391	0.586323	0.257237	0.508283	-0.188188	-0.292772	0.794325	0.0646048	-0.0238025	-0.339954	0.0470301	0.809654	1	0.11012	0.918944	0.248942	0.974479	0.872029	0.986031	0.834446	0.310734	0.87437	0.921856	-0.0913321
	Q20	-0.0516613	0.0164535	0.0898011	0.0286518	0.454418	0.540151	0.510232	0.509482	0.595865	0.546128	0.488446	-0.30533	0.39571	0.626804	0.577538	0.346878	0.533393	0.297177	0.11012	1	-0.00807753	-0.0559974	0.0641499	0.213951	0.144628	0.195587	0.444488	0.193357	0.0571533	0.621529
	Q21	-0.00233077	0.877937	-0.292116	0.844589	-0.186861	0.178335	0.0261218	0.570494	0.121943	0.353122	-0.348097	-0.263798	0.702492	-0.0773788	-0.0313839	-0.428741	0.188211	0.712537	0.918944	-0.00807753	1	0.600933	0.975388	0.917141	0.915872	0.932188	0.447464	0.928832	0.994575	-0.158923
	Q22	0.253413	0.163553	-0.278104	0.0806809	-0.259205	0.416343	-0.155905	0.343	-0.117814	-0.0695806	-0.451514	-0.0893268	0.181196	-0.175546	0.0932951	-0.315842	0.504086	0.151964	0.248942	-0.0559974	0.600933	1	0.431715	0.525942	0.274915	0.657707	0.578106	0.566249	0.595176	-0.0549247
	Q23	-0.0223478	0.950679	-0.244576	0.929042	-0.0483508	0.177634	0.169448	0.6276	0.265909	0.502851	-0.291289	-0.279103	0.81144	0.0409951	0.0451596	-0.31742	0.172621	0.732453	0.974479	0.0641499	0.975388	0.431715	1	0.942856	0.980865	0.918364	0.445975	0.93976	0.981162	-0.0767328
	Q24	0.153822	0.845004	-0.211405	0.799562	0.205572	0.437871	0.414802	0.783297	0.493884	0.67035	-0.347324	-0.257627	0.906916	0.245675	0.348899	-0.0637818	0.465362	0.553719	0.872029	0.213951	0.917141	0.525942	0.942856	1	0.928448	0.971463	0.711776	0.983785	0.950942	0.175144
	Q25	-0.0830926	0.965307	-0.153694	0.959566	0.0596543	0.204714	0.285847	0.681001	0.390485	0.621929	-0.245735	-0.2917	0.877828	0.174729	0.125833	-0.215038	0.176946	0.722667	0.986031	0.144628	0.915872	0.274915	0.980865	0.928448	1	0.880885	0.440783	0.921612	0.933255	0.0304167
	Q26	0.0319974	0.761708	-0.158219	0.723344	0.0489997	0.516222	0.285828	0.806691	0.400719	0.572162	-0.418383	-0.299618	0.826302	0.237423	0.315012	-0.186608	0.523671	0.545475	0.834446	0.195587	0.932188	0.657707	0.918364	0.971463	0.880885	1	0.725978	0.988664	0.961877	0.190574
	Q27	0.340376	0.249759	0.0644921	0.183203	0.550782	0.870307	0.697114	0.837118	0.732114	0.713605	-0.413906	-0.0912514	0.713507	0.599813	0.835731	0.429155	0.930618	-0.0348017	0.310734	0.444488	0.447464	0.578106	0.445975	0.711776	0.440783	0.725978	1	0.708673	0.525456	0.663853
	Q28	0.0401523	0.81654	-0.0829806	0.782073	0.107029	0.473763	0.35182	0.806044	0.447911	0.628421	-0.441894	-0.217833	0.873081	0.257296	0.326822	-0.118549	0.477255	0.553189	0.87437	0.193357	0.928832	0.566249	0.93976	0.983785	0.921612	0.988664	0.708673	1	0.960453	0.190081
	Q29	0.00629165	0.875975	-0.260576	0.842481	-0.103178	0.266314	0.118832	0.649238	0.221046	0.441648	-0.357492	-0.283289	0.765247	0.0215808	0.0700202	-0.354139	0.273929	0.685559	0.921856	0.0571533	0.994575	0.595176	0.981162	0.950942	0.933255	0.961877	0.525456	0.960453	1	-0.058765
	Q30	-0.120372	-0.185093	0.412301	-0.162883	0.6431	0.882391	0.741564	0.718251	0.844778	0.720961	-0.0868214	-0.238488	0.445394	0.973093	0.91695	0.611862	0.820103	-0.310997	-0.0913321	0.621529	-0.158923	-0.0549247	-0.0767328	0.175144	0.0304167	0.190574	0.663853	0.190081	-0.058765	1
	Covariance matrix :
	Variables	Q1	Q2	Q3	Q4	Q5	Q6	Q7	Q8	Q9	Q10	Q11	Q12	Q13	Q14	Q15	Q16	Q17	Q18	Q19	Q20	Q21	Q22	Q23	Q24	Q25	Q26	Q27	Q28	Q29	Q30
	Q1	5434.48	-48.5238	-1940.52	-1115.19	2463.81	-204.524	1330.14	-647.857	620.81	294.143	-199.857	1792.81	323.81	-1630.19	1000.14	2125.48	733.81	-1309.19	-810.524	-112.19	-13.8571	1780.14	-123.19	601.476	-431.524	134.476	850.476	149.476	33.1429	-780.524
	Q2	-48.5238	8169.48	-1592.52	9948.64	65.8095	-284.19	813.476	2528.64	1282.64	2479.64	-610.524	-1091.69	3671.98	-202.524	-280.024	-1331.86	-268.19	4086.64	5942.98	43.8095	6399.64	1408.64	6425.31	4051.14	6146.48	3924.98	765.143	3726.98	5657.64	-1471.52
	Q3	-1940.52	-1592.52	4951.14	-1488.36	396.643	1167.98	758.31	605.31	840.643	554.81	-1321.69	2130.14	-136.357	2842.14	1037.31	1505.31	506.976	-1364.19	-792.69	186.143	-1657.69	-1864.69	-1286.86	-789.024	-761.857	-634.69	153.81	-294.857	-1310.19	2551.81
	Q4	-1115.19	9948.64	-1488.36	12352.8	-225.857	-446.69	834.31	3124.48	1536.81	3042.14	-606.357	-1629.19	4413.64	189.143	-517.524	-1877.69	-593.19	5182.48	7338.81	93.8095	7570.48	854.476	7721.14	4713.64	7513.14	4583.31	690.143	4389.48	6690.98	-1592.36
	Q5	2463.81	65.8095	396.643	-225.857	3856.48	1850.48	2800.81	1402.14	3010.14	2528.14	134.81	425.476	1598.81	3791.81	2682.81	3213.31	1745.81	-1299.69	-326.524	831.31	-935.857	-1533.86	-224.524	677.143	260.976	173.476	1159.31	335.643	-457.857	3512.81
	Q6	-204.524	-284.19	1167.98	-446.69	1850.48	4652.14	1909.48	3381.98	2779.31	2411.64	-829.19	-1174.36	1850.31	5356.81	3080.64	1416.64	3623.81	-669.19	394.31	1085.31	980.976	2705.98	905.976	1584.14	983.643	2007.31	2011.98	1631.81	1297.98	5293.81
	Q7	1330.14	813.476	758.31	834.31	2800.81	1909.48	2252.14	1730.98	2574.31	2325.64	-226.524	200.976	1710.98	3477.48	2228.31	2273.98	1630.81	-583.857	469.31	713.31	99.9762	-705.024	601.31	1044.14	955.643	773.31	1121.31	843.143	402.976	3095.48
	Q8	-647.857	2528.64	605.31	3124.48	1402.14	3381.98	1730.98	3444.14	2616.48	2749.14	-735.024	-1384.86	2643.31	4325.81	2215.48	610.643	2526.81	927.81	2324.48	880.81	2700.14	1918.14	2754.14	2438.31	2815.48	2698.98	1665.14	2388.81	2722.64	3707.64
	Q9	620.81	1282.64	840.643	1536.81	3010.14	2779.31	2574.31	2616.48	3224.81	3006.14	-178.357	-585.19	2295.64	4857.14	2714.48	2235.31	2190.81	-262.524	986.81	996.81	558.476	-637.524	1129.14	1487.64	1562.14	1297.31	1409.14	1284.48	896.976	4219.64
	Q10	294.143	2479.64	554.81	3042.14	2528.14	2411.64	2325.64	2749.14	3006.14	3028.14	-256.357	-777.857	2606.64	4291.14	2289.14	1633.48	1854.81	507.976	1889.48	885.31	1567.14	-364.857	2069.14	1956.64	2410.98	1794.98	1330.98	1746.31	1736.64	3489.64
	Q11	-199.857	-610.524	-1321.69	-606.357	134.81	-829.19	-226.524	-735.024	-178.357	-256.357	1725.14	-1061.02	-478.357	-189.857	-416.357	-187.357	-645.524	732.81	-528.024	597.643	-1166.02	-1787.02	-904.69	-765.19	-719.024	-990.69	-582.69	-926.857	-1061.02	-317.19
	Q12	1792.81	-1091.69	2130.14	-1629.19	425.476	-1174.36	200.976	-1384.86	-585.19	-777.857	-1061.02	3325.48	-837.357	-1688.86	-159.524	1390.14	-669.19	-1414.02	-1140.52	-518.69	-1226.86	-490.857	-1203.52	-788.024	-1185.02	-985.024	-178.357	-634.357	-1167.36	-1209.69
	Q13	323.81	3671.98	-136.357	4413.64	1598.81	1850.31	1710.98	2643.31	2295.64	2606.64	-478.357	-837.357	2700.81	2770.81	1551.31	655.643	1456.81	1355.31	2788.64	605.81	2944.31	897.31	3153.31	2499.98	3213.81	2448.14	1256.81	2291.31	2841.81	2035.98
	Q14	-1630.19	-202.524	2842.14	189.143	3791.81	5356.81	3477.48	4325.81	4857.14	4291.14	-189.857	-1688.86	2770.81	9311.81	4369.81	3044.14	3805.81	-984.19	421.143	1781.81	-602.19	-1614.19	295.81	1257.48	1187.81	1306.14	1961.81	1253.81	148.81	8259.48
	Q15	1000.14	-280.024	1037.31	-517.524	2682.81	3080.64	2228.31	2215.48	2714.48	2289.14	-416.357	-159.524	1551.31	4369.81	2741.48	2271.31	2528.81	-1054.19	-84.1905	890.81	-132.524	465.476	176.81	968.976	464.143	940.31	1483.14	864.143	261.976	4222.98
	Q16	2125.48	-1331.86	1505.31	-1877.69	3213.31	1416.64	2273.98	610.643	2235.31	1633.48	-187.357	1390.14	655.643	3044.14	2271.31	3188.14	1357.64	-1975.36	-1296.69	576.976	-1952.36	-1699.36	-1340.19	-191.024	-855.357	-600.69	821.31	-338.024	-1428.86	3038.81
	Q17	733.81	-268.19	506.976	-593.19	1745.81	3623.81	1630.81	2526.81	2190.81	1854.81	-645.524	-669.19	1456.81	3805.81	2528.81	1357.64	2981.48	-659.357	173.476	857.976	828.81	2622.81	704.81	1347.81	680.643	1630.14	1722.31	1315.98	1068.81	3938.81
	Q18	-1309.19	4086.64	-1364.19	5182.48	-1299.69	-669.19	-583.857	927.81	-262.524	507.976	732.81	-1414.02	1355.31	-984.19	-1054.19	-1975.36	-659.357	3591.48	3277.81	524.643	3443.81	867.81	3282.31	1760.14	3050.98	1863.64	-70.6905	1674.14	2935.81	-1639.36
	Q19	-810.524	5942.98	-792.69	7338.81	-326.524	394.31	469.31	2324.48	986.81	1889.48	-528.024	-1140.52	2788.64	421.143	-84.1905	-1296.69	173.476	3277.81	4563.48	219.143	5006.48	1602.48	4922.48	3124.64	4692.48	3213.64	711.476	2982.81	4449.98	-542.69
	Q20	-112.19	43.8095	186.143	93.8095	831.31	1085.31	713.31	880.81	996.81	885.31	597.643	-518.69	605.81	1781.81	890.81	576.976	857.976	524.643	219.143	867.81	-19.1905	-157.19	141.31	334.31	300.143	328.476	443.81	287.643	120.31	1610.48
	Q21	-13.8571	6399.64	-1657.69	7570.48	-935.857	980.976	99.9762	2700.14	558.476	1567.14	-1166.02	-1226.86	2944.31	-602.19	-132.524	-1952.36	828.81	3443.81	5006.48	-19.1905	6504.14	4618.14	5882.14	3923.31	5203.48	4285.98	1223.14	3782.81	5731.64	-1127.36
	Q22	1780.14	1408.64	-1864.69	854.476	-1533.86	2705.98	-705.024	1918.14	-637.524	-364.857	-1787.02	-490.857	897.31	-1614.19	465.476	-1699.36	2622.81	867.81	1602.48	-157.19	4618.14	9080.14	3076.14	2658.31	1845.48	3572.98	1867.14	2724.81	4052.64	-460.357
	Q23	-123.19	6425.31	-1286.86	7721.14	-224.524	905.976	601.31	2754.14	1129.14	2069.14	-904.69	-1203.52	3153.31	295.81	176.81	-1340.19	704.81	3282.31	4922.48	141.31	5882.14	3076.14	5591.48	3739.64	5166.98	3914.98	1130.31	3548.64	5242.64	-504.69
	Q24	601.476	4051.14	-789.024	4713.64	677.143	1584.14	1044.14	2438.31	1487.64	1956.64	-765.19	-788.024	2499.98	1257.48	968.976	-191.024	1347.81	1760.14	3124.64	334.31	3923.31	2658.31	3739.64	2813.48	3469.31	2937.64	1279.64	2635.14	3604.31	817.143
	Q25	-431.524	6146.48	-761.857	7513.14	260.976	983.643	955.643	2815.48	1562.14	2410.98	-719.024	-1185.02	3213.81	1187.81	464.143	-855.357	680.643	3050.98	4692.48	300.143	5203.48	1845.48	5166.98	3469.31	4962.81	3537.81	1052.48	3278.64	4697.98	188.476
	Q26	134.476	3924.98	-634.69	4583.31	173.476	2007.31	773.31	2698.98	1297.31	1794.98	-990.69	-985.024	2448.14	1306.14	940.31	-600.69	1630.14	1863.64	3213.64	328.476	4285.98	3572.98	3914.98	2937.64	3537.81	3250.14	1402.81	2846.31	3918.48	955.643
	Q27	850.476	765.143	153.81	690.143	1159.31	2011.98	1121.31	1665.14	1409.14	1330.98	-582.69	-178.357	1256.81	1961.81	1483.14	821.31	1722.31	-70.6905	711.476	443.81	1223.14	1867.14	1130.31	1279.64	1052.48	1402.81	1148.81	1212.98	1272.64	1979.14
	Q28	149.476	3726.98	-294.857	4389.48	335.643	1631.81	843.143	2388.81	1284.48	1746.31	-926.857	-634.357	2291.31	1253.81	864.143	-338.024	1315.98	1674.14	2982.81	287.643	3782.81	2724.81	3548.64	2635.14	3278.64	2846.31	1212.98	2550.14	3465.81	844.31
	Q29	33.1429	5657.64	-1310.19	6690.98	-457.857	1297.98	402.976	2722.64	896.976	1736.64	-1061.02	-1167.36	2841.81	148.81	261.976	-1428.86	1068.81	2935.81	4449.98	120.31	5731.64	4052.64	5242.64	3604.31	4697.98	3918.48	1272.64	3465.81	5106.14	-369.357
	Q30	-780.524	-1471.52	2551.81	-1592.36	3512.81	5293.81	3095.48	3707.64	4219.64	3489.64	-317.19	-1209.69	2035.98	8259.48	4222.98	3038.81	3938.81	-1639.36	-542.69	1610.48	-1127.36	-460.357	-504.69	817.143	188.476	955.643	1979.14	844.31	-369.357	7736.81
	Analysis of variance:
	Source	DF	Sum of squares	Mean squares	F	Pr > F
	Between subjects	6	256641	42773.5	13.4342	1.70775e-12
	Within subjects	203	554001	2729.07
	Between measures	29	1.52795e-10	5.2688e-12	1.65482e-15	1
	Residual	174	554001	3183.91
	Total	209	810642	3878.67
	Computed against model Y=Mean(Y)
	Cronbach's alpha statistics :
	Cronbach's alpha	Standardized Cronbach's Alpha
	0.925563	0.934833
	Guttman statistics:
	Guttman L1	Guttman L2	Guttman L3	Guttman L4	Guttman L5	Guttman L6
	0.894711	0.950365	0.925563	0.999583	0.930135	1
	Best partition:
	Split-Half 1	Split-Half 2
	Q2	Q1
	Q7	Q3
	Q8	Q4
	Q9	Q5
	Q10	Q6
	Q11	Q13
	Q12	Q15
	Q14	Q18
	Q16	Q20
	Q17	Q23
	Q19	Q24
	Q21	Q26
	Q22	Q27
	Q25	Q29
	Q28	Q30
	Deleted items statistics:
	Variable	<Scale/deleted item> Mean	<Scale/deleted item> Variance	<Scale/deleted item> Correlation	<Scale/deleted item> R²	<Scale/deleted item> Cronbach's alpha	<Scale/deleted item> Guttman L6
	Q1	1309.14	1.26804e+06	0.0586232	1	0.9298	1
	Q2	1309.14	1.15066e+06	0.641418	1	0.921457	1
	Q3	1309.14	1.28225e+06	-0.0250866	1	0.930583	1
	Q4	1309.14	1.13017e+06	0.595304	1	0.92322	1
	Q5	1309.14	1.21923e+06	0.43834	1	0.92422	1
	Q6	1309.14	1.18634e+06	0.620595	1	0.921823	1
	Q7	1309.14	1.21054e+06	0.674233	1	0.922047	1
	Q8	1309.14	1.16449e+06	0.910093	1	0.918611	1
	Q9	1309.14	1.18653e+06	0.755378	1	0.920595	1
	Q10	1309.14	1.17607e+06	0.872247	1	0.919398	1
	Q11	1309.14	1.31393e+06	-0.3408	1	0.930575	1
	Q12	1309.14	1.3144e+06	-0.261094	1	0.931874	1
	Q13	1309.14	1.17164e+06	0.967598	1	0.918669	1
	Q14	1309.14	1.16572e+06	0.519105	1	0.923949	1
	Q15	1309.14	1.20833e+06	0.626596	1	0.922258	1
	Q16	1309.14	1.25383e+06	0.207123	1	0.926744	1
	Q17	1309.14	1.20418e+06	0.634521	1	0.922074	1
	Q18	1309.14	1.23524e+06	0.333129	1	0.925442	1
	Q19	1309.14	1.17582e+06	0.70184	1	0.920726	1
	Q20	1309.14	1.25327e+06	0.440605	1	0.924778	1
	Q21	1309.14	1.16087e+06	0.66653	1	0.920976	1
	Q22	1309.14	1.21768e+06	0.268415	1	0.92852	1
	Q23	1309.14	1.15682e+06	0.750962	1	0.919757	1
	Q24	1309.14	1.17563e+06	0.910748	1	0.919166	1
	Q25	1309.14	1.15679e+06	0.801468	1	0.919192	1
	Q26	1309.14	1.17339e+06	0.862765	1	0.919329	1
	Q27	1309.14	1.21976e+06	0.832051	1	0.921969	1
	Q28	1309.14	1.18203e+06	0.898152	1	0.919566	1
	Q29	1309.14	1.16318e+06	0.745556	1	0.91996	1
	Q30	1309.14	1.18797e+06	0.456314	1	0.924669	1
	Correlation map:

## Sheet: PCA1
	XLSTAT 2024.3.0.1423 - Principal Component Analysis (PCA) - Start time: 28/11/2024 at 10:10:01 / End time: 28/11/2024 at 10:10:14 / Microsoft Excel 16.018129
	Observations/variables table: Workbook = Alim bio cu reliabilit 28.11.xlsm / Sheet = Desc10 / Range = Desc10!$T$110:$Y$136 / 26 rows and 5 columns
	PCA type: Correlation
	Filter factors: Maximum number = 5
	Standardisation: (n)
	Type of biplot: Distance biplot / Coefficient = Automatic
	Bootstrap observations chart: Number of samples: 50
	Seed (random numbers): 138526022
	Summary statistics:
	Variable	Observations	Obs. with missing data	Obs. without missing data	Minimum	Maximum	Mean	Std. deviation
	C1	5	0	5	0	33	6.6	14.758
	C2	5	0	5	0	37	11.8	15.1888
	C3	5	0	5	0	78	29.6	40.63
	C4	5	0	5	0	64	12.8	28.6217
	C5	5	0	5	0	10	2.4	4.3359
	S1	5	0	5	0	3	0.8	1.30384
	S2	5	0	5	0	8	3	3.16228
	S3	5	0	5	3	57	24.8	22.2643
	S4	5	0	5	2	53	24.8	25.3614
	S5	5	0	5	1	25	9.8	9.93479
	Daily	5	0	5	0	10	2	4.47214
	Monthly	5	0	5	0	42	8.4	18.783
	Never	5	0	5	0	13	2.6	5.81378
	Occasionally	5	0	5	0	107	21.4	47.8519
	Weekly	5	0	5	0	144	28.8	64.3988
	2.001 – 3.000 lei	5	0	5	0	36	9.4	15.225
	3.001 – 4.000 lei	5	0	5	1	20	8.2	8.37854
	4.001 – 7.000 lei	5	0	5	0	33	17.2	14.025
	7.001 – 10.000 lei	5	0	5	0	19	8.2	8.67179
	< 2.000 lei	5	0	5	0	11	4.8	4.86826
	> 10.000 lei	5	0	5	0	31	15.4	15.01
	Rural	5	0	5	1	25	12.2	10.663
	Urban	5	0	5	8	119	51	49.4318
	Price H	5	0	5	0	137	59.4	59.8857
	Price NS	5	0	5	0	5	1	2.23607
	Price L	5	0	5	0	2	0.4	0.894427
	Price S	5	0	5	0	10	2.4	4.3359
	Correlation matrix (Pearson (n)):
	Variables	C1	C2	C3	C4	C5	S1	S2	S3	S4	S5	Daily	Monthly	Never	Occasionally	Weekly	2.001 – 3.000 lei	3.001 – 4.000 lei	4.001 – 7.000 lei	7.001 – 10.000 lei	< 2.000 lei	> 10.000 lei	Rural	Urban	Price H	Price NS	Price L	Price S
	C1	1	-0.103053	-0.407258	-0.25	-0.309426	-0.342997	0.176777	-0.220952	-0.216012	-0.157552	-0.25	1	-0.25	-0.25	-0.25	-0.345141	-0.280224	-0.127548	-0.270748	0.0229658	-0.0148972	0.0419406	-0.248795	-0.181094	-0.25	1	-0.309426	C1
	C2	-0.103053	1	0.341748	-0.434293	-0.537527	-0.128763	-0.541314	0.160275	0.42756	0.0261767	-0.434293	-0.103053	0.0441654	0.927474	-0.434293	-0.479569	0.188983	0.396906	0.533731	0.570709	0.368886	0.231849	0.208775	0.270286	-0.434293	-0.103053	-0.537527	C2
	C3	-0.407258	0.341748	1	0.665922	-0.282685	0.875883	0.486444	0.94948	0.974735	0.916386	-0.407258	-0.407258	-0.407258	0.555852	0.665922	0.657461	0.974089	0.933778	0.968112	0.864014	0.917757	0.891194	0.973902	0.964261	0.665922	-0.407258	-0.282685	C3
	C4	-0.25	-0.434293	0.665922	1	-0.0515711	0.943242	0.883883	0.808484	0.577502	0.855283	-0.25	-0.25	-0.25	-0.25	1	0.976675	0.787297	0.629767	0.502818	0.367452	0.58099	0.67105	0.769003	0.724375	1	-0.25	-0.0515711	C4
	C5	-0.309426	-0.537527	-0.282685	-0.0515711	1	-0.159199	-8.09713e-18	-0.39778	-0.376486	-0.276255	0.97985	-0.309426	-0.309426	-0.309426	-0.0515711	0.148453	-0.333072	-0.5772	-0.441489	-0.492697	-0.433301	-0.413118	-0.342927	-0.422478	-0.0515711	-0.309426	1	C5
	S1	-0.342997	-0.128763	0.875883	0.943242	-0.159199	1	0.788241	0.945602	0.807447	0.961139	-0.342997	-0.342997	-0.342997	0.0857493	0.943242	0.924389	0.942853	0.823019	0.756193	0.622298	0.784338	0.830763	0.930938	0.897781	0.943242	-0.342997	-0.159199	S1
	S2	0.176777	-0.541314	0.486444	0.883883	-8.09713e-18	0.788241	1	0.68176	0.483169	0.787801	-0.176777	0.176777	-0.53033	-0.353553	0.883883	0.861968	0.651059	0.518592	0.364662	0.373503	0.574098	0.689513	0.649322	0.623101	0.883883	0.176777	-8.09713e-18	S2
	S3	-0.220952	0.160275	0.94948	0.808484	-0.39778	0.945602	0.68176	1	0.936325	0.983086	-0.547359	-0.220952	-0.371601	0.331428	0.808484	0.755516	0.994679	0.96251	0.907953	0.827578	0.927923	0.943746	0.993354	0.989901	0.808484	-0.220952	-0.39778	S3
	S4	-0.216012	0.42756	0.974735	0.577502	-0.376486	0.807447	0.483169	0.936325	1	0.907684	-0.480517	-0.216012	-0.502559	0.621586	0.577502	0.552539	0.955568	0.961644	0.989184	0.953299	0.978133	0.947753	0.964976	0.9742	0.577502	-0.216012	-0.376486	S4
	S5	-0.157552	0.0261767	0.916386	0.855283	-0.276255	0.961139	0.787801	0.983086	0.907684	1	-0.438895	-0.157552	-0.495164	0.236328	0.855283	0.822111	0.979708	0.913624	0.853719	0.794994	0.91771	0.951528	0.979955	0.968734	0.855283	-0.157552	-0.276255	S5
	Daily	-0.25	-0.434293	-0.407258	-0.25	0.97985	-0.342997	-0.176777	-0.547359	-0.480517	-0.438895	1	-0.25	-0.25	-0.25	-0.25	-0.0514039	-0.480384	-0.685569	-0.528603	-0.551178	-0.536299	-0.534743	-0.486281	-0.554483	-0.25	-0.25	0.97985	Daily
	Monthly	1	-0.103053	-0.407258	-0.25	-0.309426	-0.342997	0.176777	-0.220952	-0.216012	-0.157552	-0.25	1	-0.25	-0.25	-0.25	-0.345141	-0.280224	-0.127548	-0.270748	0.0229658	-0.0148972	0.0419406	-0.248795	-0.181094	-0.25	1	-0.309426	Monthly
	Never	-0.25	0.0441654	-0.407258	-0.25	-0.309426	-0.342997	-0.53033	-0.371601	-0.502559	-0.495164	-0.25	-0.25	1	-0.25	-0.25	-0.345141	-0.413664	-0.326841	-0.399676	-0.551178	-0.573542	-0.587169	-0.441046	-0.433131	-0.25	-0.25	-0.309426	Never
	Occasionally	-0.25	0.927474	0.555852	-0.25	-0.309426	0.0857493	-0.353553	0.331428	0.621586	0.236328	-0.25	-0.25	-0.25	1	-0.25	-0.234989	0.386976	0.510191	0.696209	0.711939	0.543747	0.408921	0.407119	0.444333	-0.25	-0.25	-0.309426	Occasionally
	Weekly	-0.25	-0.434293	0.665922	1	-0.0515711	0.943242	0.883883	0.808484	0.577502	0.855283	-0.25	-0.25	-0.25	-0.25	1	0.976675	0.787297	0.629767	0.502818	0.367452	0.58099	0.67105	0.769003	0.724375	1	-0.25	-0.0515711	Weekly
	2.001 – 3.000 lei	-0.345141	-0.479569	0.657461	0.976675	0.148453	0.924389	0.861968	0.755516	0.552539	0.822111	-0.0514039	-0.345141	-0.345141	-0.234989	0.976675	1	0.753744	0.549806	0.46884	0.321779	0.536261	0.619979	0.734788	0.674849	0.976675	-0.345141	0.148453	2.001 – 3.000 lei
	3.001 – 4.000 lei	-0.280224	0.188983	0.974089	0.787297	-0.333072	0.942853	0.651059	0.994679	0.955568	0.979708	-0.480384	-0.280224	-0.413664	0.386976	0.787297	0.753744	1	0.954821	0.928334	0.840914	0.93351	0.939663	0.998995	0.990822	0.787297	-0.280224	-0.333072	3.001 – 4.000 lei
	4.001 – 7.000 lei	-0.127548	0.396906	0.933778	0.629767	-0.5772	0.823019	0.518592	0.96251	0.961644	0.913624	-0.685569	-0.127548	-0.326841	0.510191	0.629767	0.549806	0.954821	1	0.959533	0.919779	0.960265	0.947518	0.961012	0.982145	0.629767	-0.127548	-0.5772	4.001 – 7.000 lei
	7.001 – 10.000 lei	-0.270748	0.533731	0.968112	0.502818	-0.441489	0.756193	0.364662	0.907953	0.989184	0.853719	-0.528603	-0.270748	-0.399676	0.696209	0.502818	0.46884	0.928334	0.959533	1	0.948679	0.949958	0.902479	0.936635	0.951058	0.502818	-0.270748	-0.441489	7.001 – 10.000 lei
	< 2.000 lei	0.0229658	0.570709	0.864014	0.367452	-0.492697	0.622298	0.373503	0.827578	0.953299	0.794994	-0.551178	0.0229658	-0.551178	0.711939	0.367452	0.321779	0.840914	0.919779	0.948679	1	0.969583	0.925633	0.862259	0.898163	0.367452	0.0229658	-0.492697	< 2.000 lei
	> 10.000 lei	-0.0148972	0.368886	0.917757	0.58099	-0.433301	0.784338	0.574098	0.927923	0.978133	0.91771	-0.536299	-0.0148972	-0.573542	0.543747	0.58099	0.536261	0.93351	0.960265	0.949958	0.969583	1	0.988117	0.948488	0.968756	0.58099	-0.0148972	-0.433301	> 10.000 lei
	Rural	0.0419406	0.231849	0.891194	0.67105	-0.413118	0.830763	0.689513	0.943746	0.947753	0.951528	-0.534743	0.0419406	-0.587169	0.408921	0.67105	0.619979	0.939663	0.947518	0.902479	0.925633	0.988117	1	0.95287	0.968816	0.67105	0.0419406	-0.413118	Rural
	Urban	-0.248795	0.208775	0.973902	0.769003	-0.342927	0.930938	0.649322	0.993354	0.964976	0.979955	-0.486281	-0.248795	-0.441046	0.407119	0.769003	0.734788	0.998995	0.961012	0.936635	0.862259	0.948488	0.95287	1	0.99493	0.769003	-0.248795	-0.342927	Urban
	Price H	-0.181094	0.270286	0.964261	0.724375	-0.422478	0.897781	0.623101	0.989901	0.9742	0.968734	-0.554483	-0.181094	-0.433131	0.444333	0.724375	0.674849	0.990822	0.982145	0.951058	0.898163	0.968756	0.968816	0.99493	1	0.724375	-0.181094	-0.422478	Price H
	Price NS	-0.25	-0.434293	0.665922	1	-0.0515711	0.943242	0.883883	0.808484	0.577502	0.855283	-0.25	-0.25	-0.25	-0.25	1	0.976675	0.787297	0.629767	0.502818	0.367452	0.58099	0.67105	0.769003	0.724375	1	-0.25	-0.0515711	Price NS
	Price L	1	-0.103053	-0.407258	-0.25	-0.309426	-0.342997	0.176777	-0.220952	-0.216012	-0.157552	-0.25	1	-0.25	-0.25	-0.25	-0.345141	-0.280224	-0.127548	-0.270748	0.0229658	-0.0148972	0.0419406	-0.248795	-0.181094	-0.25	1	-0.309426	Price L
	Price S	-0.309426	-0.537527	-0.282685	-0.0515711	1	-0.159199	-8.09713e-18	-0.39778	-0.376486	-0.276255	0.97985	-0.309426	-0.309426	-0.309426	-0.0515711	0.148453	-0.333072	-0.5772	-0.441489	-0.492697	-0.433301	-0.413118	-0.342927	-0.422478	-0.0515711	-0.309426	1	Price S
	Values in bold are different from 0 with a significance level alpha=0,05
	Bartlett's sphericity test:
	Chi-square (Observed value)	-Inf
	Chi-square (Critical value)	395.688
	DF	351
	alpha	0.05
	The Bartlett's sphericity test cannot be computed because of a multicolinearity between the selected variables. You can use the multicolinearity analysis tool to detect and remove the variables responsible for the problem.
	Test interpretation:
	H0: There is no correlation significantly different from 0 between the variables.
	Ha: At least one of the correlations between the variables is significantly different from 0.
	Kaiser-Meyer-Olkin measure of sampling adequacy:
	C1	0.437708
	C2	0.373816
	C3	0.669944
	C4	0.566472
	C5	0.513297
	S1	0.663772
	S2	0.624207
	S3	0.716168
	S4	0.609732
	S5	0.721106
	Daily	0.548278
	Monthly	0.437708
	Never	0.358372
	Occasionally	0.358853
	Weekly	0.566472
	2.001 – 3.000 lei	0.615006
	3.001 – 4.000 lei	0.70433
	4.001 – 7.000 lei	0.74927
	7.001 – 10.000 lei	0.615389
	< 2.000 lei	0.570781
	> 10.000 lei	0.62607
	Rural	0.67246
	Urban	0.689531
	Price H	0.689418
	Price NS	0.566472
	Price L	0.437708
	Price S	0.513297
	KMO	0.606321
	Principal Component Analysis:
	Eigenvalues:
		F1	F2	F3	F4
	Eigenvalue	15.8778	5.21002	3.71599	2.19624
	Variability (%)	58.8065	19.2964	13.7629	8.13422
	Cumulative %	58.8065	78.1029	91.8658	100
	Eigenvectors:
		F1	F2	F3	F4
	C1	-0.0526573	0.165657	0.454605	-0.143192
	C2	0.0446965	0.377753	-0.242229	-0.0556027
	C3	0.240625	0.0195095	-0.14083	-0.0476658
	C4	0.198077	-0.238088	0.0985202	0.144155
	C5	-0.0927735	-0.320641	-0.129927	-0.34734
	S1	0.235234	-0.145309	0.00102938	0.0720195
	S2	0.170618	-0.209016	0.28605	-0.0527784
	S3	0.25038	-0.0043402	0.00373866	0.0451029
	S4	0.239159	0.0889713	-0.0763333	-0.114807
	S5	0.247536	-0.05426	0.0514597	-0.0295948
	Daily	-0.129563	-0.263255	-0.145673	-0.36559
	Monthly	-0.0526573	0.165657	0.454605	-0.143192
	Never	-0.107445	0.0450673	-0.114893	0.587121
	Occasionally	0.0915874	0.290619	-0.292559	-0.222494
	Weekly	0.198077	-0.238088	0.0985202	0.144155
	2.001 – 3.000 lei	0.187082	-0.288019	0.0441681	0.046921
	3.001 – 4.000 lei	0.250264	-0.0108667	-0.0364274	0.000217044
	4.001 – 7.000 lei	0.241702	0.114362	-0.00622369	0.0434202
	7.001 – 10.000 lei	0.231238	0.127129	-0.123444	-0.0680447
	< 2.000 lei	0.21393	0.194786	-0.0144194	-0.184659
	> 10.000 lei	0.237419	0.106051	0.0283269	-0.140614
	Rural	0.240427	0.0642647	0.088723	-0.119596
	Urban	0.250481	0.00172075	-0.0279493	-0.0202146
	Price H	0.249673	0.0424942	-0.00833399	-0.0160762
	Price NS	0.198077	-0.238088	0.0985202	0.144155
	Price L	-0.0526573	0.165657	0.454605	-0.143192
	Price S	-0.0927735	-0.320641	-0.129927	-0.34734
	Factor loadings:
		F1	F2	F3	F4
	C1	-0.209823	0.37812	0.876338	-0.212206
	C2	0.178102	0.862239	-0.466942	-0.0824017
	C3	0.958816	0.0445314	-0.271476	-0.0706393
	C4	0.789276	-0.543447	0.189916	0.213634
	C5	-0.369674	-0.731878	-0.250459	-0.514748
	S1	0.937335	-0.331675	0.00198433	0.106731
	S2	0.67986	-0.47709	0.551415	-0.078216
	S3	0.997688	-0.00990672	0.00720698	0.0668412
	S4	0.952973	0.203081	-0.147147	-0.170141
	S5	0.986355	-0.123851	0.0991984	-0.0438586
	Daily	-0.516267	-0.600893	-0.280813	-0.541794
	Monthly	-0.209823	0.37812	0.876338	-0.212206
	Never	-0.428134	0.102868	-0.221478	0.870096
	Occasionally	0.364948	0.663352	-0.563964	-0.32973
	Weekly	0.789276	-0.543447	0.189916	0.213634
	2.001 – 3.000 lei	0.745464	-0.657418	0.0851425	0.0695356
	3.001 – 4.000 lei	0.997223	-0.0248037	-0.0702207	0.000321652
	4.001 – 7.000 lei	0.963107	0.261036	-0.0119973	0.0643474
	7.001 – 10.000 lei	0.921413	0.290177	-0.237962	-0.10084
	< 2.000 lei	0.852445	0.444607	-0.0277961	-0.273659
	> 10.000 lei	0.946043	0.242067	0.0546056	-0.208386
	Rural	0.958028	0.146687	0.171031	-0.177238
	Urban	0.99809	0.0039277	-0.0538776	-0.0299575
	Price H	0.99487	0.096995	-0.0160654	-0.0238245
	Price NS	0.789276	-0.543447	0.189916	0.213634
	Price L	-0.209823	0.37812	0.876338	-0.212206
	Price S	-0.369674	-0.731878	-0.250459	-0.514748
	Correlations between variables and factors:
		F1	F2	F3	F4
	C1	-0.209823	0.37812	0.876338	-0.212206
	C2	0.178102	0.862239	-0.466942	-0.0824017
	C3	0.958816	0.0445314	-0.271476	-0.0706393
	C4	0.789276	-0.543447	0.189916	0.213634
	C5	-0.369674	-0.731878	-0.250459	-0.514748
	S1	0.937335	-0.331675	0.00198433	0.106731
	S2	0.67986	-0.47709	0.551415	-0.078216
	S3	0.997688	-0.00990672	0.00720698	0.0668412
	S4	0.952973	0.203081	-0.147147	-0.170141
	S5	0.986355	-0.123851	0.0991984	-0.0438586
	Daily	-0.516267	-0.600893	-0.280813	-0.541794
	Monthly	-0.209823	0.37812	0.876338	-0.212206
	Never	-0.428134	0.102868	-0.221478	0.870096
	Occasionally	0.364948	0.663352	-0.563964	-0.32973
	Weekly	0.789276	-0.543447	0.189916	0.213634
	2.001 – 3.000 lei	0.745464	-0.657418	0.0851425	0.0695356
	3.001 – 4.000 lei	0.997223	-0.0248037	-0.0702207	0.000321652
	4.001 – 7.000 lei	0.963107	0.261036	-0.0119973	0.0643474
	7.001 – 10.000 lei	0.921413	0.290177	-0.237962	-0.10084
	< 2.000 lei	0.852445	0.444607	-0.0277961	-0.273659
	> 10.000 lei	0.946043	0.242067	0.0546056	-0.208386
	Rural	0.958028	0.146687	0.171031	-0.177238
	Urban	0.99809	0.0039277	-0.0538776	-0.0299575
	Price H	0.99487	0.096995	-0.0160654	-0.0238245
	Price NS	0.789276	-0.543447	0.189916	0.213634
	Price L	-0.209823	0.37812	0.876338	-0.212206
	Price S	-0.369674	-0.731878	-0.250459	-0.514748
	Contribution of the variables (%):
		F1	F2	F3	F4
	C1	0.277279	2.74423	20.6666	2.05038
	C2	0.199778	14.2697	5.86746	0.309167
	C3	5.79004	0.0380621	1.9833	0.227203
	C4	3.92346	5.6686	0.970623	2.07807
	C5	0.860692	10.2811	1.68811	12.0645
	S1	5.53351	2.11147	0.000105963	0.51868
	S2	2.91105	4.36878	8.18244	0.278556
	S3	6.26904	0.00188374	0.00139776	0.203427
	S4	5.71969	0.79159	0.582678	1.31807
	S5	6.12742	0.294415	0.26481	0.087585
	Daily	1.67865	6.93034	2.12206	13.3656
	Monthly	0.277279	2.74423	20.6666	2.05038
	Never	1.15444	0.203106	1.32004	34.4711
	Occasionally	0.838826	8.44595	8.5591	4.95038
	Weekly	3.92346	5.6686	0.970623	2.07807
	2.001 – 3.000 lei	3.49997	8.29552	0.195082	0.220158
	3.001 – 4.000 lei	6.26319	0.0118084	0.132695	4.71079e-06
	4.001 – 7.000 lei	5.84199	1.30786	0.00387343	0.188531
	7.001 – 10.000 lei	5.34712	1.61617	1.52385	0.463009
	< 2.000 lei	4.57661	3.79414	0.0207919	3.40989
	> 10.000 lei	5.6368	1.12469	0.0802415	1.97724
	Rural	5.78053	0.412995	0.787178	1.43032
	Urban	6.27409	0.000296099	0.0781164	0.0408631
	Price H	6.23367	0.180576	0.00694554	0.0258444
	Price NS	3.92346	5.6686	0.970623	2.07807
	Price L	0.277279	2.74423	20.6666	2.05038
	Price S	0.860692	10.2811	1.68811	12.0645
	Squared cosines of the variables:
		F1	F2	F3	F4
	C1	0.0440256	0.142975	0.767968	0.0450313
	C2	0.0317203	0.743455	0.218034	0.00679003
	C3	0.919328	0.00198304	0.0736991	0.00498991
	C4	0.622957	0.295335	0.0360682	0.0456394
	C5	0.136659	0.535646	0.0627299	0.264966
	S1	0.878596	0.110008	3.93756e-06	0.0113915
	S2	0.462209	0.227615	0.304059	0.00611774
	S3	0.995382	9.81431e-05	5.19406e-05	0.00446775
	S4	0.908158	0.041242	0.0216522	0.028948
	S5	0.972897	0.0153391	0.00984031	0.00192357
	Daily	0.266532	0.361072	0.0788557	0.29354
	Monthly	0.0440256	0.142975	0.767968	0.0450313
	Never	0.183299	0.0105819	0.0490524	0.757067
	Occasionally	0.133187	0.440036	0.318055	0.108722
	Weekly	0.622957	0.295335	0.0360682	0.0456394
	2.001 – 3.000 lei	0.555717	0.432198	0.00724924	0.0048352
	3.001 – 4.000 lei	0.994454	0.000615221	0.00493094	1.0346e-07
	4.001 – 7.000 lei	0.927576	0.0681397	0.000143936	0.00414059
	7.001 – 10.000 lei	0.849002	0.0842029	0.056626	0.0101688
	< 2.000 lei	0.726662	0.197676	0.000772625	0.0748894
	> 10.000 lei	0.894997	0.0585966	0.00298177	0.0434248
	Rural	0.917818	0.0215171	0.0292514	0.0314133
	Urban	0.996184	1.54268e-05	0.0029028	0.00089745
	Price H	0.989766	0.00940803	0.000258096	0.000567606
	Price NS	0.622957	0.295335	0.0360682	0.0456394
	Price L	0.0440256	0.142975	0.767968	0.0450313
	Price S	0.136659	0.535646	0.0627299	0.264966
	Values in bold correspond for each variable to the factor for which the squared cosine is the largest
	Factor scores:
		F1	F2	F3	F4
	Obs1	-4.11433	-2.74313	-1.08264	-1.60584
	Obs2	-1.67216	1.72615	3.37862	-0.628966
	Obs3	-3.41196	0.469603	-0.853881	2.57891
	Obs4	2.90841	3.02826	-2.1743	-0.977302
	Obs5	6.29004	-2.48089	0.7322	0.633198
	Contribution of the observations (%):
		F1	F2	F3	F4
	Obs1	21.3225	28.8858	6.30846	23.4832
	Obs2	3.52205	11.438	61.4375	3.6025
	Obs3	14.6639	0.846551	3.9242	60.5654
	Obs4	10.6549	35.2029	25.4444	8.69776
	Obs5	49.8366	23.6268	2.88546	3.65115
	Axes homogeneity index:
		Value
	F1	0.4
	F2	0.6
	F3	0.4
	F4	0.4
	Squared cosines of the observations:
		F1	F2	F3	F4
	Obs1	0.600202	0.266805	0.0415592	0.0914339
	Obs2	0.158993	0.169427	0.649085	0.0224946
	Obs3	0.605006	0.0114608	0.0378919	0.345641
	Obs4	0.362854	0.393378	0.202796	0.0409713
	Obs5	0.847998	0.131917	0.0114907	0.00859344
	Values in bold correspond for each observation to the factor for which the squared cosine is the largest

## Sheet: PCA2
	XLSTAT 2024.3.0.1423 - Principal Component Analysis (PCA) - Start time: 28/11/2024 at 08:28:47 / End time: 28/11/2024 at 08:29:08 / Microsoft Excel 16.018129
	Observations/variables table: Workbook = Alim bio cu reliabilit 28.11.xlsm / Sheet = Desc10 / Range = Desc10!$T$73:$Y$91 / 18 rows and 5 columns
	PCA type: Correlation
	Filter factors: Maximum number = 5
	Standardisation: (n)
	Type of biplot: Distance biplot / Coefficient = Automatic
	Bootstrap observations chart: Number of samples: 50
	Seed (random numbers): 241755780
	Summary statistics:
	Variable	Observations	Obs. with missing data	Obs. without missing data	Minimum	Maximum	Mean	Std. deviation
	S1	5	0	5	0	3	0.8	1.30384
	S2	5	0	5	0	8	3	3.16228
	S3	5	0	5	3	57	24.8	22.2643
	S4	5	0	5	2	53	24.8	25.3614
	S5	5	0	5	1	25	9.8	9.93479
	bachelor degree	5	0	5	0	122	30.4	52.2044
	college	5	0	5	0	27	8	11.3798
	high school	5	0	5	0	2	0.4	0.894427
	mild	5	0	5	0	1	0.2	0.447214
	post-college / technics	5	0	5	0	7	3.4	2.70185
	postgraduate	5	0	5	5	64	20.8	24.366
	2.001 – 3.000 lei	5	0	5	0	36	9.4	15.225
	3.001 – 4.000 lei	5	0	5	1	20	8.2	8.37854
	4.001 – 7.000 lei	5	0	5	0	33	17.2	14.025
	7.001 – 10.000 lei	5	0	5	0	19	8.2	8.67179
	< 2.000 lei	5	0	5	0	11	4.8	4.86826
	> 10.000 lei	5	0	5	0	31	15.4	15.01
	Rural	5	0	5	1	25	12.2	10.663
	Urban	5	0	5	8	119	51	49.4318
	Correlation matrix (Pearson (n)):
	Variables	S1	S2	S3	S4	S5	bachelor degree	college	high school	mild	post-college / technics	postgraduate	2.001 – 3.000 lei	3.001 – 4.000 lei	4.001 – 7.000 lei	7.001 – 10.000 lei	< 2.000 lei	> 10.000 lei	Rural	Urban
	S1	1	0.788241	0.945602	0.807447	0.961139	0.989478	-0.21904	-0.342997	0.0857493	0.59612	0.179418	0.924389	0.942853	0.823019	0.756193	0.622298	0.784338	0.830763	0.930938	S1
	S2	0.788241	1	0.68176	0.483169	0.787801	0.831391	0.152837	0.176777	-0.353553	0.292603	-0.266054	0.861968	0.651059	0.518592	0.364662	0.373503	0.574098	0.689513	0.649322	S2
	S3	0.945602	0.68176	1	0.936325	0.983086	0.897018	-0.00888052	-0.220952	0.331428	0.708172	0.434016	0.755516	0.994679	0.96251	0.907953	0.827578	0.927923	0.943746	0.993354	S3
	S4	0.807447	0.483169	0.936325	1	0.907684	0.715534	0.0831579	-0.216012	0.621586	0.888027	0.698595	0.552539	0.955568	0.961644	0.989184	0.953299	0.978133	0.947753	0.964976	S4
	S5	0.961139	0.787801	0.983086	0.907684	1	0.924245	0.0265355	-0.157552	0.236328	0.711563	0.334407	0.822111	0.979708	0.913624	0.853719	0.794994	0.91771	0.951528	0.979955	S5
	bachelor degree	0.989478	0.831391	0.897018	0.715534	0.924245	1	-0.252493	-0.32553	-0.0578245	0.486003	0.0366349	0.960669	0.886838	0.747304	0.655282	0.512896	0.69973	0.764654	0.871227	bachelor degree
	college	-0.21904	0.152837	-0.00888052	0.0831579	0.0265355	-0.252493	1	0.933348	0.0982472	0.024393	0.132538	-0.34342	-0.0524405	0.13941	0.0456004	0.347473	0.266377	0.284318	-0.0133328	college
	high school	-0.342997	0.176777	-0.220952	-0.216012	-0.157552	-0.32553	0.933348	1	-0.25	-0.289662	-0.224837	-0.345141	-0.280224	-0.127548	-0.270748	0.0229658	-0.0148972	0.0419406	-0.248795	high school
	mild	0.0857493	-0.353553	0.331428	0.621586	0.236328	-0.0578245	0.0982472	-0.25	1	0.744845	0.991118	-0.234989	0.386976	0.510191	0.696209	0.711939	0.543747	0.408921	0.407119	mild
	post-college / technics	0.59612	0.292603	0.708172	0.888027	0.711563	0.486003	0.024393	-0.289662	0.744845	1	0.764812	0.39625	0.768633	0.729678	0.870683	0.8629	0.839605	0.777511	0.784308	post-college / technics
	postgraduate	0.179418	-0.266054	0.434016	0.698595	0.334407	0.0366349	0.132538	-0.224837	0.991118	0.764812	1	-0.162816	0.480281	0.612468	0.770481	0.783595	0.630515	0.504398	0.50002	postgraduate
	2.001 – 3.000 lei	0.924389	0.861968	0.755516	0.552539	0.822111	0.960669	-0.34342	-0.345141	-0.234989	0.39625	-0.162816	1	0.753744	0.549806	0.46884	0.321779	0.536261	0.619979	0.734788	2.001 – 3.000 lei
	3.001 – 4.000 lei	0.942853	0.651059	0.994679	0.955568	0.979708	0.886838	-0.0524405	-0.280224	0.386976	0.768633	0.480281	0.753744	1	0.954821	0.928334	0.840914	0.93351	0.939663	0.998995	3.001 – 4.000 lei
	4.001 – 7.000 lei	0.823019	0.518592	0.96251	0.961644	0.913624	0.747304	0.13941	-0.127548	0.510191	0.729678	0.612468	0.549806	0.954821	1	0.959533	0.919779	0.960265	0.947518	0.961012	4.001 – 7.000 lei
	7.001 – 10.000 lei	0.756193	0.364662	0.907953	0.989184	0.853719	0.655282	0.0456004	-0.270748	0.696209	0.870683	0.770481	0.46884	0.928334	0.959533	1	0.948679	0.949958	0.902479	0.936635	7.001 – 10.000 lei
	< 2.000 lei	0.622298	0.373503	0.827578	0.953299	0.794994	0.512896	0.347473	0.0229658	0.711939	0.8629	0.783595	0.321779	0.840914	0.919779	0.948679	1	0.969583	0.925633	0.862259	< 2.000 lei
	> 10.000 lei	0.784338	0.574098	0.927923	0.978133	0.91771	0.69973	0.266377	-0.0148972	0.543747	0.839605	0.630515	0.536261	0.93351	0.960265	0.949958	0.969583	1	0.988117	0.948488	> 10.000 lei
	Rural	0.830763	0.689513	0.943746	0.947753	0.951528	0.764654	0.284318	0.0419406	0.408921	0.777511	0.504398	0.619979	0.939663	0.947518	0.902479	0.925633	0.988117	1	0.95287	Rural
	Urban	0.930938	0.649322	0.993354	0.964976	0.979955	0.871227	-0.0133328	-0.248795	0.407119	0.784308	0.50002	0.734788	0.998995	0.961012	0.936635	0.862259	0.948488	0.95287	1	Urban
	Values in bold are different from 0 with a significance level alpha=0,05
	Bartlett's sphericity test:
	Chi-square (Observed value)	-Inf
	Chi-square (Critical value)	202.513
	DF	171
	alpha	0.05
	The Bartlett's sphericity test cannot be computed because of a multicolinearity between the selected variables. You can use the multicolinearity analysis tool to detect and remove the variables responsible for the problem.
	Test interpretation:
	H0: There is no correlation significantly different from 0 between the variables.
	Ha: At least one of the correlations between the variables is significantly different from 0.
	Kaiser-Meyer-Olkin measure of sampling adequacy:
	S1	0.632566
	S2	0.45463
	S3	0.593088
	S4	0.791341
	S5	0.83289
	bachelor degree	0.586783
	college	0.320331
	high school	0.411378
	mild	0.50676
	post-college / technics	0.518193
	postgraduate	0.632905
	2.001 – 3.000 lei	0.539057
	3.001 – 4.000 lei	0.607262
	4.001 – 7.000 lei	0.589327
	7.001 – 10.000 lei	0.614286
	< 2.000 lei	0.716161
	> 10.000 lei	0.699157
	Rural	0.713595
	Urban	0.626011
	KMO	0.619712
	Principal Component Analysis:
	Eigenvalues:
		F1	F2	F3	F4
	Eigenvalue	12.986	3.43266	2.27636	0.304947
	Variability (%)	68.3475	18.0666	11.9809	1.60498
	Cumulative %	68.3475	86.4142	98.395	100
	Eigenvectors:
		F1	F2	F3	F4
	S1	0.2502	-0.226131	-0.0668139	-0.0673674
	S2	0.173784	-0.348489	0.267099	0.305891
	S3	0.272506	-0.072138	0.00491818	-0.241252
	S4	0.272317	0.102534	-0.0180069	0.0237831
	S5	0.269387	-0.121647	0.0545043	0.0128604
	bachelor degree	0.231154	-0.293985	-0.0547433	-0.0928612
	college	0.0102332	0.204455	0.612879	0.0180357
	high school	-0.0600736	0.0647724	0.642166	-0.0065801
	mild	0.128103	0.456999	-0.17204	0.0925563
	post-college / technics	0.229242	0.192463	-0.104076	0.737247
	postgraduate	0.152627	0.436151	-0.138759	-0.047025
	2.001 – 3.000 lei	0.192404	-0.377114	-0.0757331	0.243195
	3.001 – 4.000 lei	0.275232	-0.0524346	-0.0369915	-0.110485
	4.001 – 7.000 lei	0.267281	0.060794	0.0455564	-0.424219
	7.001 – 10.000 lei	0.264378	0.149183	-0.0670042	-0.136948
	< 2.000 lei	0.249166	0.218093	0.115537	0.0197181
	> 10.000 lei	0.268884	0.0907216	0.119551	0.0335389
	Rural	0.268109	0.0179615	0.169086	0.0336175
	Urban	0.276477	-0.0364667	-0.0172184	-0.0833342
	Factor loadings:
		F1	F2	F3	F4
	S1	0.901623	-0.418962	-0.100806	-0.0372016
	S2	0.626249	-0.645661	0.402988	0.168919
	S3	0.982005	-0.133653	0.00742037	-0.133224
	S4	0.981326	0.18997	-0.0271681	0.0131335
	S5	0.970768	-0.225381	0.0822341	0.0071018
	bachelor degree	0.832991	-0.544678	-0.0825947	-0.0512798
	college	0.0368767	0.378803	0.924689	0.00995965
	high school	-0.216482	0.120007	0.968876	-0.00363366
	mild	0.461635	0.846703	-0.259567	0.0511114
	post-college / technics	0.8261	0.356584	-0.157027	0.407123
	postgraduate	0.550009	0.808076	-0.209355	-0.0259682
	2.001 – 3.000 lei	0.693349	-0.698695	-0.114263	0.134297
	3.001 – 4.000 lei	0.991829	-0.097148	-0.0558114	-0.0610118
	4.001 – 7.000 lei	0.963177	0.112636	0.0687338	-0.234262
	7.001 – 10.000 lei	0.952714	0.276399	-0.101093	-0.0756253
	< 2.000 lei	0.897898	0.404071	0.174318	0.0108888
	> 10.000 lei	0.968953	0.168084	0.180374	0.0185209
	Rural	0.966161	0.0332781	0.255111	0.0185643
	Urban	0.996314	-0.0675634	-0.0259784	-0.0460188
	Correlations between variables and factors:
		F1	F2	F3	F4
	S1	0.901623	-0.418962	-0.100806	-0.0372016
	S2	0.626249	-0.645661	0.402988	0.168919
	S3	0.982005	-0.133653	0.00742037	-0.133224
	S4	0.981326	0.18997	-0.0271681	0.0131335
	S5	0.970768	-0.225381	0.0822341	0.0071018
	bachelor degree	0.832991	-0.544678	-0.0825947	-0.0512798
	college	0.0368767	0.378803	0.924689	0.00995965
	high school	-0.216482	0.120007	0.968876	-0.00363366
	mild	0.461635	0.846703	-0.259567	0.0511114
	post-college / technics	0.8261	0.356584	-0.157027	0.407123
	postgraduate	0.550009	0.808076	-0.209355	-0.0259682
	2.001 – 3.000 lei	0.693349	-0.698695	-0.114263	0.134297
	3.001 – 4.000 lei	0.991829	-0.097148	-0.0558114	-0.0610118
	4.001 – 7.000 lei	0.963177	0.112636	0.0687338	-0.234262
	7.001 – 10.000 lei	0.952714	0.276399	-0.101093	-0.0756253
	< 2.000 lei	0.897898	0.404071	0.174318	0.0108888
	> 10.000 lei	0.968953	0.168084	0.180374	0.0185209
	Rural	0.966161	0.0332781	0.255111	0.0185643
	Urban	0.996314	-0.0675634	-0.0259784	-0.0460188
	Contribution of the variables (%):
		F1	F2	F3	F4
	S1	6.25999	5.11351	0.446409	0.453837
	S2	3.02008	12.1445	7.13417	9.35694
	S3	7.42593	0.520389	0.00241885	5.82024
	S4	7.41567	1.05133	0.0324248	0.0565637
	S5	7.25696	1.4798	0.297072	0.0165391
	bachelor degree	5.34324	8.64269	0.299683	0.862321
	college	0.0104719	4.18019	37.5621	0.0325285
	high school	0.360884	0.419547	41.2377	0.00432978
	mild	1.64105	20.8848	2.95977	0.856667
	post-college / technics	5.2552	3.70419	1.08319	54.3534
	postgraduate	2.32951	19.0227	1.92541	0.221135
	2.001 – 3.000 lei	3.70193	14.2215	0.57355	5.91438
	3.001 – 4.000 lei	7.57526	0.274939	0.136837	1.22068
	4.001 – 7.000 lei	7.14391	0.369591	0.207539	17.9962
	7.001 – 10.000 lei	6.98955	2.22557	0.448956	1.87547
	< 2.000 lei	6.20837	4.75646	1.33489	0.0388805
	> 10.000 lei	7.22985	0.82304	1.42924	0.112486
	Rural	7.18824	0.0322617	2.85902	0.113014
	Urban	7.64393	0.132982	0.0296472	0.694459
	Squared cosines of the variables:
		F1	F2	F3	F4
	S1	0.812925	0.175529	0.0101619	0.00138396
	S2	0.392188	0.416879	0.1624	0.0285337
	S3	0.964333	0.0178632	5.50618e-05	0.0177487
	S4	0.963001	0.0360885	0.000738106	0.000172489
	S5	0.942391	0.0507964	0.00676245	5.04355e-05
	bachelor degree	0.693874	0.296674	0.00682188	0.00262962
	college	0.00135989	0.143492	0.855049	9.91947e-05
	high school	0.0468645	0.0144016	0.938721	1.32035e-05
	mild	0.213107	0.716905	0.0673752	0.00261238
	post-college / technics	0.682442	0.127152	0.0246574	0.165749
	postgraduate	0.30251	0.652986	0.0438293	0.000674345
	2.001 – 3.000 lei	0.480733	0.488175	0.0130561	0.0180357
	3.001 – 4.000 lei	0.983725	0.00943773	0.00311492	0.00372244
	4.001 – 7.000 lei	0.92771	0.0126868	0.00472434	0.0548787
	7.001 – 10.000 lei	0.907665	0.0763962	0.0102199	0.00571919
	< 2.000 lei	0.806221	0.163273	0.0303869	0.000118565
	> 10.000 lei	0.93887	0.0282522	0.0325347	0.000343022
	Rural	0.933466	0.00110743	0.0650816	0.000344632
	Urban	0.992643	0.00456481	0.000674879	0.00211773
	Values in bold correspond for each variable to the factor for which the squared cosine is the largest
	Factor scores:
		F1	F2	F3	F4
	Obs1	-3.40971	-0.69868	-1.01816	0.874378
	Obs2	-1.56024	0.444684	2.92361	-0.00401316
	Obs3	-3.56324	-0.328914	-1.08767	-0.868069
	Obs4	3.32711	3.13745	-0.783251	0.0564495
	Obs5	5.20608	-2.55454	-0.0345315	-0.0587459
	Contribution of the observations (%):
		F1	F2	F3	F4
	Obs1	17.9056	2.84418	9.10787	50.1423
	Obs2	3.74916	1.15213	75.0977	0.00105628
	Obs3	19.5544	0.630324	10.394	49.4213
	Obs4	17.0486	57.3524	5.39001	0.20899
	Obs5	41.7422	38.021	0.0104766	0.226339
	Axes homogeneity index:
		Value
	F1	0.2
	F2	0.4
	F3	0.2
	F4	0.4
	Squared cosines of the observations:
		F1	F2	F3	F4
	Obs1	0.835483	0.0350799	0.0744955	0.0549415
	Obs2	0.217748	0.0176879	0.764562	1.44062e-06
	Obs3	0.861292	0.00733878	0.0802515	0.0511173
	Obs4	0.514153	0.457205	0.0284944	0.000148006
	Obs5	0.80584	0.194022	3.54534e-05	0.000102608
	Values in bold correspond for each observation to the factor for which the squared cosine is the largest

## Sheet: PCA3
	XLSTAT 2024.3.0.1423 - Principal Component Analysis (PCA) - Start time: 28/11/2024 at 07:16:13 / End time: 28/11/2024 at 07:17:06 / Microsoft Excel 16.018129
	Observations/variables table: Workbook = Alim bio cu reliabilit 28.11.xlsm / Sheet = Desc10 / Range = Desc10!$T$50:$Y$69 / 19 rows and 5 columns
	PCA type: Correlation
	Filter factors: Maximum number = 5
	Standardisation: (n)
	Type of biplot: Distance biplot / Coefficient = Automatic
	Bootstrap observations chart: Number of samples: 50
	Seed (random numbers): 647740405
	Summary statistics:
	Variable	Observations	Obs. with missing data	Obs. without missing data	Minimum	Maximum	Mean	Std. deviation
	Normal weight	5	0	5	8	82	26.8	31.1079
	Obesity	5	0	5	0	44	9	19.5704
	Overweight	5	0	5	0	78	18.4	33.7683
	Underweight	5	0	5	0	30	9	12.7279
	F	5	0	5	5	78	39.8	35.5626
	M	5	0	5	3	66	23.4	26.0826
	age 18 - 24	5	0	5	0	14	6.4	5.85662
	age 25 - 34	5	0	5	1	63	22	27.0555
	age 35 - 49	5	0	5	7	58	26.8	22.5876
	age 50 - 65	5	0	5	0	16	6.4	6.65582
	age < 18	5	0	5	0	1	0.2	0.447214
	age > 65	5	0	5	0	4	1.4	1.67332
	S1	5	0	5	0	3	0.8	1.30384
	S2	5	0	5	0	8	3	3.16228
	S3	5	0	5	3	57	24.8	22.2643
	S4	5	0	5	2	53	24.8	25.3614
	S5	5	0	5	1	25	9.8	9.93479
	Abstention	5	0	5	0	46	10	20.199
	No	5	0	5	0	6	1.2	2.68328
	Yes	5	0	5	0	107	52	48.6467
	Correlation matrix (Pearson (n)):
	Variables	Normal weight	Obesity	Overweight	Underweight	F	M	age 18 - 24	age 25 - 34	age 35 - 49	age 50 - 65	age < 18	age > 65	S1	S2	S3	S4	S5	Abstention	No	Yes
	Normal weight	1	-0.148655	0.0215144	0.123125	0.67361	0.250625	0.737429	0.395062	0.503022	0.40377	-0.140168	0.895234	0.196007	-0.264304	0.441022	0.704047	0.342016	-0.172675	-0.337841	0.717144	Normal weight
	Obesity	-0.148655	1	0.98546	-0.273997	0.591258	0.909009	-0.244293	0.841853	0.765188	0.800341	0.999755	0.198488	0.940562	0.884677	0.800397	0.569679	0.849931	0.99797	-0.228515	0.517838	Obesity
	Overweight	0.0215144	0.98546	1	-0.254769	0.713721	0.962289	-0.119837	0.919147	0.860182	0.878953	0.986647	0.354834	0.984589	0.84984	0.884975	0.697211	0.918382	0.979347	-0.288048	0.646946	Overweight
	Underweight	0.123125	-0.273997	-0.254769	1	0.130899	-0.0790718	0.744541	-0.0718724	-0.00521751	0.0885323	-0.263523	-0.105644	-0.225969	0.130437	-0.00793991	0.0952609	0.0237249	-0.303394	-0.395285	0.201075	Underweight
	F	0.67361	0.591258	0.713721	0.130899	1	0.871476	0.558632	0.931234	0.970963	0.944661	0.600475	0.799897	0.818453	0.511298	0.952224	0.996155	0.920446	0.563112	-0.547029	0.994651	F
	M	0.250625	0.909009	0.962289	-0.0790718	0.871476	1	0.142712	0.988059	0.961312	0.975225	0.913029	0.533859	0.988017	0.815346	0.970105	0.858063	0.991222	0.894955	-0.39436	0.823396	M
	age 18 - 24	0.737429	-0.244293	-0.119837	0.744541	0.558632	0.142712	1	0.242973	0.359824	0.347608	-0.229081	0.489796	0.0130957	-0.0809924	0.330538	0.544327	0.268114	-0.28741	-0.610883	0.637932	age 18 - 24
	age 25 - 34	0.395062	0.841853	0.919147	-0.0718724	0.931234	0.988059	0.242973	1	0.991215	0.985691	0.847136	0.646087	0.970914	0.724663	0.991081	0.922883	0.992408	0.824345	-0.433899	0.892179	age 25 - 34
	age 35 - 49	0.503022	0.765188	0.860182	-0.00521751	0.970963	0.961312	0.359824	0.991215	1	0.985106	0.772164	0.710387	0.932068	0.654503	0.994138	0.963511	0.98127	0.743018	-0.490027	0.943746	age 35 - 49
	age 50 - 65	0.40377	0.800341	0.878953	0.0885323	0.944661	0.975225	0.347608	0.985691	0.985106	1	0.806296	0.633007	0.93338	0.760183	0.980853	0.933644	0.995853	0.781011	-0.453541	0.91419	age 50 - 65
	age < 18	-0.140168	0.999755	0.986647	-0.263523	0.600475	0.913029	-0.229081	0.847136	0.772164	0.806296	1	0.200446	0.943242	0.883883	0.808484	0.577502	0.855283	0.996317	-0.25	0.528603	age < 18
	age > 65	0.895234	0.198488	0.354834	-0.105644	0.799897	0.533859	0.489796	0.646087	0.710387	0.633007	0.200446	1	0.504184	0.0472456	0.640177	0.844767	0.592514	0.192311	-0.133631	0.798511	age > 65
	S1	0.196007	0.940562	0.984589	-0.225969	0.818453	0.988017	0.0130957	0.970914	0.932068	0.93338	0.943242	0.504184	1	0.788241	0.945602	0.807447	0.961139	0.930275	-0.342997	0.760711	S1
	S2	-0.264304	0.884677	0.84984	0.130437	0.511298	0.815346	-0.0809924	0.724663	0.654503	0.760183	0.883883	0.0472456	0.788241	1	0.68176	0.483169	0.787801	0.884542	-0.176777	0.45341	S2
	S3	0.441022	0.800397	0.884975	-0.00793991	0.952224	0.970105	0.330538	0.991081	0.994138	0.980853	0.808484	0.640177	0.945602	0.68176	1	0.936325	0.983086	0.774931	-0.547359	0.924673	S3
	S4	0.704047	0.569679	0.697211	0.0952609	0.996155	0.858063	0.544327	0.922883	0.963511	0.933644	0.577502	0.844767	0.807447	0.483169	0.936325	1	0.907684	0.545605	-0.480517	0.988249	S4
	S5	0.342016	0.849931	0.918382	0.0237249	0.920446	0.991222	0.268114	0.992408	0.98127	0.995853	0.855283	0.592514	0.961139	0.787801	0.983086	0.907684	1	0.8322	-0.438895	0.883002	S5
	Abstention	-0.172675	0.99797	0.979347	-0.303394	0.563112	0.894955	-0.28741	0.824345	0.743018	0.781011	0.996317	0.192311	0.930275	0.884542	0.774931	0.545605	0.8322	1	-0.166053	0.485439	Abstention
	No	-0.337841	-0.228515	-0.288048	-0.395285	-0.547029	-0.39436	-0.610883	-0.433899	-0.490027	-0.453541	-0.25	-0.133631	-0.342997	-0.176777	-0.547359	-0.480517	-0.438895	-0.166053	1	-0.597551	No
	Yes	0.717144	0.517838	0.646946	0.201075	0.994651	0.823396	0.637932	0.892179	0.943746	0.91419	0.528603	0.798511	0.760711	0.45341	0.924673	0.988249	0.883002	0.485439	-0.597551	1	Yes
	Values in bold are different from 0 with a significance level alpha=0,05
	Bartlett's sphericity test:
	Chi-square (Observed value)	-Inf
	Chi-square (Critical value)	223.16
	DF	190
	alpha	0.05
	The Bartlett's sphericity test cannot be computed because of a multicolinearity between the selected variables. You can use the multicolinearity analysis tool to detect and remove the variables responsible for the problem.
	Test interpretation:
	H0: There is no correlation significantly different from 0 between the variables.
	Ha: At least one of the correlations between the variables is significantly different from 0.
	Kaiser-Meyer-Olkin measure of sampling adequacy:
	Normal weight	0.485032
	Obesity	0.632974
	Overweight	0.657018
	Underweight	0.201329
	F	0.701782
	M	0.768132
	age 18 - 24	0.485925
	age 25 - 34	0.75992
	age 35 - 49	0.748641
	age 50 - 65	0.702502
	age < 18	0.629201
	age > 65	0.598544
	S1	0.687701
	S2	0.615588
	S3	0.730475
	S4	0.669424
	S5	0.72935
	Abstention	0.665767
	No	0.423105
	Yes	0.730939
	KMO	0.664112
	Principal Component Analysis:
	Eigenvalues:
		F1	F2	F3	F4
	Eigenvalue	13.6925	4.07648	1.60578	0.625196
	Variability (%)	68.4627	20.3824	8.02889	3.12598
	Cumulative %	68.4627	88.8451	96.874	100
	Eigenvectors:
		F1	F2	F3	F4
	Normal weight	0.101211	0.418582	-0.300209	-0.0352111
	Obesity	0.228661	-0.261981	0.0407256	-0.0509216
	Overweight	0.248614	-0.192869	-0.0101081	-0.0547218
	Underweight	-0.00785195	0.259515	0.622038	0.406458
	F	0.251318	0.180643	-0.035933	0.0106551
	M	0.26766	-0.0667045	0.011959	0.0327684
	age 18 - 24	0.0704644	0.448868	0.258191	0.0761877
	age 25 - 34	0.269846	0.000242009	-0.0428617	-0.00119541
	age 35 - 49	0.267465	0.0655185	-0.0419671	-0.0151695
	age 50 - 65	0.26769	0.0345348	0.0483719	0.127743
	age < 18	0.23025	-0.256042	0.0494998	-0.068247
	age > 65	0.166874	0.271116	-0.427048	0.204791
	S1	0.261662	-0.115536	-0.0606295	-0.0592282
	S2	0.201898	-0.228702	0.30267	0.361118
	S3	0.268303	0.0407381	0.00565338	-0.109547
	S4	0.24801	0.185886	-0.0927566	0.0705415
	S5	0.269326	-0.00635703	0.0385055	0.0824218
	Abstention	0.223465	-0.278359	0.0153596	-0.000915671
	No	-0.124596	-0.198631	-0.395814	0.774501
	Yes	0.241319	0.222829	-0.0044015	-0.0169817
	Factor loadings:
		F1	F2	F3	F4
	Normal weight	0.374514	0.845129	-0.380423	-0.0278412
	Obesity	0.846126	-0.528948	0.0516071	-0.0402634
	Overweight	0.919959	-0.389409	-0.012809	-0.0432682
	Underweight	-0.0290549	0.523968	0.788242	0.321384
	F	0.929964	0.364724	-0.045534	0.00842492
	M	0.990435	-0.134678	0.0151544	0.0259098
	age 18 - 24	0.260743	0.906277	0.327178	0.0602411
	age 25 - 34	0.998523	0.000488623	-0.0543141	-0.000945205
	age 35 - 49	0.989712	0.132284	-0.0531805	-0.0119945
	age 50 - 65	0.990545	0.0697267	0.0612966	0.101005
	age < 18	0.852003	-0.516957	0.0627259	-0.0539625
	age > 65	0.617493	0.547391	-0.541152	0.161927
	S1	0.96824	-0.23327	-0.0768292	-0.0468313
	S2	0.747093	-0.461756	0.383541	0.285534
	S3	0.992815	0.0822514	0.00716392	-0.0866184
	S4	0.917723	0.375309	-0.117541	0.0557767
	S5	0.996598	-0.012835	0.0487939	0.0651704
	Abstention	0.826897	-0.562015	0.0194636	-0.000724015
	No	-0.461048	-0.401042	-0.501572	0.612393
	Yes	0.892962	0.449898	-0.00557755	-0.0134273
	Correlations between variables and factors:
		F1	F2	F3	F4
	Normal weight	0.374514	0.845129	-0.380423	-0.0278412
	Obesity	0.846126	-0.528948	0.0516071	-0.0402634
	Overweight	0.919959	-0.389409	-0.012809	-0.0432682
	Underweight	-0.0290549	0.523968	0.788242	0.321384
	F	0.929964	0.364724	-0.045534	0.00842492
	M	0.990435	-0.134678	0.0151544	0.0259098
	age 18 - 24	0.260743	0.906277	0.327178	0.0602411
	age 25 - 34	0.998523	0.000488623	-0.0543141	-0.000945205
	age 35 - 49	0.989712	0.132284	-0.0531805	-0.0119945
	age 50 - 65	0.990545	0.0697267	0.0612966	0.101005
	age < 18	0.852003	-0.516957	0.0627259	-0.0539625
	age > 65	0.617493	0.547391	-0.541152	0.161927
	S1	0.96824	-0.23327	-0.0768292	-0.0468313
	S2	0.747093	-0.461756	0.383541	0.285534
	S3	0.992815	0.0822514	0.00716392	-0.0866184
	S4	0.917723	0.375309	-0.117541	0.0557767
	S5	0.996598	-0.012835	0.0487939	0.0651704
	Abstention	0.826897	-0.562015	0.0194636	-0.000724015
	No	-0.461048	-0.401042	-0.501572	0.612393
	Yes	0.892962	0.449898	-0.00557755	-0.0134273
	Contribution of the variables (%):
		F1	F2	F3	F4
	Normal weight	1.02436	17.5211	9.01257	0.123982
	Obesity	5.22861	6.86343	0.165857	0.259301
	Overweight	6.18091	3.71986	0.0102175	0.299448
	Underweight	0.00616531	6.73479	38.6931	16.5208
	F	6.31608	3.26319	0.129118	0.0113531
	M	7.16419	0.444949	0.0143018	0.107377
	age 18 - 24	0.496523	20.1482	6.66628	0.580456
	age 25 - 34	7.28169	5.85682e-06	0.183713	0.000142901
	age 35 - 49	7.15374	0.429267	0.176124	0.0230115
	age 50 - 65	7.16579	0.119265	0.233984	1.63182
	age < 18	5.30149	6.55577	0.245023	0.465765
	age > 65	2.78471	7.35038	18.237	4.19394
	S1	6.84671	1.33486	0.367593	0.350798
	S2	4.0763	5.23045	9.16089	13.0406
	S3	7.19866	0.165959	0.00319607	1.20006
	S4	6.15091	3.45536	0.860378	0.497611
	S5	7.25363	0.00404118	0.148267	0.679335
	Abstention	4.99366	7.74839	0.0235918	8.38454e-05
	No	1.55241	3.94544	15.6668	59.9852
	Yes	5.82346	4.96527	0.00193732	0.0288376
	Squared cosines of the variables:
		F1	F2	F3	F4
	Normal weight	0.140261	0.714242	0.144722	0.000775132
	Obesity	0.715929	0.279786	0.0026633	0.00162114
	Overweight	0.846325	0.151639	0.00016407	0.00187214
	Underweight	0.000844188	0.274542	0.621326	0.103288
	F	0.864832	0.133023	0.00207335	7.09792e-05
	M	0.980961	0.0181383	0.000229656	0.000671318
	age 18 - 24	0.0679867	0.821339	0.107046	0.00362899
	age 25 - 34	0.997049	2.38752e-07	0.00295002	8.93413e-07
	age 35 - 49	0.979529	0.017499	0.00282816	0.000143867
	age 50 - 65	0.981179	0.00486181	0.00375727	0.010202
	age < 18	0.725909	0.267244	0.00393453	0.00291195
	age > 65	0.381297	0.299637	0.292846	0.0262203
	S1	0.937489	0.0544151	0.00590273	0.00219317
	S2	0.558149	0.213218	0.147104	0.0815294
	S3	0.985681	0.00676529	5.13218e-05	0.00750274
	S4	0.842216	0.140857	0.0138158	0.00311104
	S5	0.993207	0.000164738	0.00238085	0.00424718
	Abstention	0.683759	0.315861	0.000378832	5.24198e-07
	No	0.212565	0.160835	0.251575	0.375025
	Yes	0.797381	0.202408	3.11091e-05	0.000180292
	Values in bold correspond for each variable to the factor for which the squared cosine is the largest
	Factor scores:
		F1	F2	F3	F4
	Obs1	-3.41207	-1.61943	-1.27118	0.968431
	Obs2	-1.62455	0.809488	2.29714	0.474649
	Obs3	-3.24383	-0.618798	-0.14033	-1.39783
	Obs4	1.97504	3.51624	-1.0446	0.040091
	Obs5	6.30541	-2.0875	0.158972	-0.0853355
	Contribution of the observations (%):
		F1	F2	F3	F4
	Obs1	17.0052	12.8668	20.126	30.002
	Obs2	3.85488	3.21489	65.7232	7.20707
	Obs3	15.3696	1.87864	0.245271	62.5065
	Obs4	5.69765	60.6601	13.5908	0.051417
	Obs5	58.0727	21.3796	0.314763	0.232956
	Axes homogeneity index:
		Value
	F1	0.2
	F2	0.4
	F3	0.4
	F4	0.4
	Squared cosines of the observations:
		F1	F2	F3	F4
	Obs1	0.692226	0.155933	0.0960781	0.0557634
	Obs2	0.300021	0.0744917	0.599876	0.0256113
	Obs3	0.817024	0.0297315	0.00152905	0.151716
	Obs4	0.22473	0.712311	0.0628656	9.25987e-05
	Obs5	0.900558	0.0987049	0.000572432	0.000164947
	Values in bold correspond for each observation to the factor for which the squared cosine is the largest
